# Supplementary material for: Expression of Concern: EARLY FLOWERING 3 interactions with PHYTOCHROME B and PHOTOPERIOD1 are critical for the photoperiodic regulation of wheat heading time
Source: PLoS Genet. 2023 Dec 20;19(12):e1011095. doi: 10.1371/journal.pgen.1011095 (PMC10732402; doi:10.1371/journal.pgen.1011095)
Supplement: S1 File — (XLSX) [file pgen.1011095.s001.xlsx]

## Sheet: Data G (Fig. 8)
Data G in S1 Data. Chromatin immunoprecipitation qPCR analysis of the PPD1 promoter.
									FUL2 -1933 to -1750 (negative control)
FUL2 -1933 to -1750 (negative control)			Input Ct	Adjusted input Ct	ChIP Ct	DCt	Bound/Input (%)		Bound/Input (%)	Average	SD	SE	P-value
UBI::ELF3:HA/elf3	REP1	1% input	25.3889	18.7451	31.4489	-12.7038	0.0149889		UBI::ELF3:HA/elf3	0.00763619	0.00519127	0.00259564	0.79271
	REP2	1% input	24.907	18.2632	32.8952	-14.6321	0.00393833		elf3	0.00851968	0.00379554	0.00189777
	REP3	1% input	24.8555	18.2117	31.8949	-13.6833	0.00760201
	REP4	10% input 1	23.8914	20.5695	35.1736	-14.6041	0.00401547
elf3	REP1	1% input	25.3301	18.6862	33.0025	-14.3163	0.00490191
	REP2	1% input	25.5233	18.8794	32.2177	-13.3383	0.0096554
	REP3	1% input	25.6912	19.0474	31.9183	-12.8709	0.0133496
	REP4	10% input 1	23.5818	20.2598	34.2438	-13.9839	0.00617185
									PPDB1 -983 to -796
PPDB1 -983 to -796			Input Ct	Adjusted input Ct	ChIP Ct	DCt	Bound/Input (%)		Bound/Input (%)	Average	SD	SE	P-value
UBI::ELF3:HA/elf3	REP1	1% input	25.4795	18.8356	23.3014	-4.46581	4.52541		UBI::ELF3:HA/elf3	4.62532	1.68686	0.843432	0.00160076
	REP2	1% input	24.8488	18.205	23.2858	-5.08088	2.95463		elf3	0.0356999	0.0238218	0.0119109
	REP3	1% input	24.8446	18.2008	22.8206	-4.61988	4.06705
	REP4	10% input 1	24.9165	21.5945	25.4405	-3.84597	6.9542
elf3	REP1	1% input	26.1752	19.5313	30.1883	-10.657	0.0619332
	REP2	1% input	26.1882	19.5444	30.5768	-11.0324	0.0477432
	REP3	1% input	25.9003	19.2564	31.2322	-11.9758	0.0248278
	REP4	10% input 1	24.8695	21.5475	35.1048	-13.5573	0.00829552
									PPDB1 -460 to -313
PPDB1 -460 to -313			Input Ct	Adjusted input Ct	ChIP Ct	DCt	Bound/Input (%)		Bound/Input (%)	Average	SD	SE	P-value
UBI::ELF3:HA/elf3	REP1	1% input	24.8205	18.1767	23.984	-5.80731	1.78577		UBI::ELF3:HA/elf3	1.31747	0.666641	0.33332	0.0197489
	REP2	1% input	24.2523	17.6084	24.485	-6.87659	0.851023		elf3	0.192445	0.254922	0.127461
	REP3	1% input	24.27	17.6262	24.898	-7.27181	0.647092
	REP4	10% input 1	23.2929	19.971	25.625	-5.65398	1.98601
elf3	REP1	1% input	24.704	18.0602	27.9686	-9.90845	0.104054
	REP2	1% input	24.9056	18.2618	29.5102	-11.2484	0.0411053
	REP3	1% input	24.9419	18.298	25.7463	-7.44825	0.572601
	REP4	10% input 1	22.9475	19.6255	30.5342	-10.9087	0.0520182
									PPDB1 -446 to -320
PPDB1 -446 to -320			Input Ct	Adjusted input Ct	ChIP Ct	DCt	Bound/Input (%)		Bound/Input (%)	Average	SD	SE	P-value
UBI::ELF3:HA/elf3	REP1	1% input	24.9202	18.2763	25.2503	-6.97392	0.795502		UBI::ELF3:HA/elf3	0.832896	0.335393	0.167697	0.0170198
	REP2	1% input	24.4687	17.8249	25.3592	-7.53432	0.539442		elf3	0.175744	0.221338	0.110669
	REP3	1% input	24.3837	17.7398	24.9276	-7.1878	0.685893
	REP4	10% input 1	22.9161	19.5941	25.8476	-6.25347	1.31075
elf3	REP1	1% input	24.8918	18.2479	28.2568	-10.0089	0.0970586
	REP2	1% input	25.209	18.5652	29.7272	-11.1621	0.04364
	REP3	1% input	25.1529	18.509	26.1357	-7.62669	0.505986
	REP4	10% input 1	22.8404	19.5185	30.3133	-10.7948	0.0562923
									PPDB1 -142 to -21
PPDB1 -142 to -21			Input Ct	Adjusted input Ct	ChIP Ct	DCt	Bound/Input (%)		Bound/Input (%)	Average	SD	SE	P-value
UBI::ELF3:HA/elf3	REP1	1% input	24.6957	18.0519	25.1274	-7.0755	0.741414		UBI::ELF3:HA/elf3	0.683315	0.250578	0.125289	0.0355251
	REP2	1% input	24.2729	17.629	25.5201	-7.89112	0.421246		elf3	0.182821	0.273033	0.136517
	REP3	1% input	24.2434	17.5996	25.0626	-7.46302	0.566772
	REP4	10% input 1	22.8862	19.5643	26.2026	-6.63834	1.00383
elf3	REP1	1% input	24.8289	18.185	28.4008	-10.2158	0.084091
	REP2	1% input	24.9028	18.2589	30.8189	-12.5599	0.016561
	REP3	1% input	24.953	18.3092	25.7137	-7.40454	0.590217
	REP4	10% input 1	22.7091	19.3872	30.66	-11.2729	0.0404141
									PPDB1 +1514 to +1904 (coding region, negative control)
PPDB1 +1514+1904 (negative control)			Input Ct	Adjusted input Ct	ChIP Ct	DCt	Bound/Input (%)		Bound/Input (%)	Average	SD	SE	P-value
UBI::ELF3:HA/elf3	REP1	1% input	24.2801	17.6362	27.6761	-10.0399	0.0949928		UBI::ELF3:HA/elf3	0.123536	0.131458	0.0657291	0.461195
	REP2	1% input	23.8401	17.1963	28.2846	-11.0884	0.0459271		elf3	0.0689172	0.0445196	0.0222598
	REP3	1% input	23.6165	16.9727	28.4002	-11.4275	0.0363057
	REP4	10% input 1	22.9824	19.6604	27.9621	-8.30167	0.316919
elf3	REP1	1% input	24.9044	18.2605	28.4556	-10.1951	0.0853052
	REP2	1% input	24.4902	17.8463	29.9008	-12.0545	0.0235098
	REP3	1% input	24.5053	17.8614	29.0294	-11.168	0.0434611
	REP4	10% input 1	22.8462	19.5243	29.1868	-9.66253	0.123393
1 For replication 4 we used 10% of the input instead of 1% as in the first three replications because of the lower concentration of sample 4.
This difference is corrected in the calculation of the adjusted input Ct, where we used Input Ct-LOG(100,2) for replications 1-3 and Input Ct-LOG(10,2) for replication 4.
After this adjustment the different dilutions do not affect the bound/input (%) calculations
